# Supplementary material for: The Safety of Consuming Water Dropwort Used to Purify Livestock Wastewater Considering Accumulated Antibiotics and Antibiotic Resistance Genes
Source: Antibiotics (Basel). 2022 Mar 23;11(4):428. doi: 10.3390/antibiotics11040428 (PMC9031747; doi:10.3390/antibiotics11040428)
Supplement: Supplementary file 1 [file antibiotics-11-00428-s001.zip]

Archive with 1 entries (1 files):
- antibiotics-1579884-supplementary.pdf
